# Supplementary material for: Artificial Intelligence Approaches to Predict Postoperative Length of Hospital Stay in Head and Neck Cancer Patients: A Systematic Review
Source: Diagnostics (Basel). 2026 Jan 14;16(2):263. doi: 10.3390/diagnostics16020263 (PMC12839552; doi:10.3390/diagnostics16020263)
Supplement: Supplementary file 1 [file diagnostics-16-00263-s001.zip]

Archive with 1 entries (1 files):
- diagnostics-3960560-supplementary.pdf
